# Supplementary material for: Validity of temperature, duration, and vessel seal on 24-hour urinary hydration markers
Source: PLoS One. 2019 Aug 5;14(8):e0220724. doi: 10.1371/journal.pone.0220724 (PMC6681950; doi:10.1371/journal.pone.0220724)
Supplement: S1 File — (XLSX) [file pone.0220724.s001.xlsx]

## Sheet: Data
Subject	Male_Female	Age	BodyMass	Height	Jug_Uvol	RMTPSS_Baseline_UCOL	RMTPSS_Day1_UCOL	RMTPSS_Day2_UCOL	RMTPSS_Day3_UCOL	RMTPSS_Day7_UCOL	RMTPSS_Day10_UCOL	RMTPDS_Baseline_UCOL	RMTPDS_Day1_UCOL	RMTPDS_Day2_UCOL	RMTPDS_Day3_UCOL	RMTPDS_Day7_UCOL	RMTPDS_Day10_UCOL	REFSS_Baseline_UCOL	REFSS_Day1_UCOL	REFSS_Day2_UCOL	REFSS_Day3_UCOL	REFSS_Day7_UCOL	REFSS_Day10_UCOL	REFDSBaseline_UCOL	REFDSDay1_UCOL	REFDSDay2_UCOL	REFDSDay3_UCOL	REFDSDay7_UCOL	REFDSDay10_UCOL	RMTPSS_Baseline_USG	RMTPSS_Day1_USG	RMTPSS_Day2_USG	RMTPSS_Day3_USG	RMTPSS_Day7_USG	RMTPSS_Day10_USG	RMTPDS_Baseline_USG	RMTPDS_Day1_USG	RMTPDS_Day2_USG	RMTPDS_Day3_USG	RMTPDS_Day7_USG	RMTPDS_Day10_USG	REFSS_Baseline_USG	REFSS_Day1_USG	REFSS_Day2_USG	REFSS_Day3_USG	REFSS_Day7_USG	REFSS_Day10_USG	REFDSBaseline_USG	REFDSDay1_USG
1	Male	32	86.6	174.6	0.8072	6	6	7	7	7	7	6	6	7	7	7	7	6	6	5	5	5	5	6	6	5	5	5	5	1.028	1.028	1.028	1.028	1.028	1.027	1.028	1.028	1.028	1.027	1.028	1.027	1.028	1.028	1.028	1.028	1.028	1.028	1.028	1.028
2	Female	24	52.7	167.2	1.0109	3	3	3	3	3	4	3	3	3	3	3	4	3	4	5	5	3	5	3	4	5	5	3	5	1.012	1.012	1.012	1.012	1.012	1.013	1.012	1.012	1.012	1.012	1.012	1.013	1.012	1.013	1.013	1.013	1.013	1.013	1.012	1.013
3	Female	22	62.5	156.2	1.0089	2	2	2	2	2	3	2	2	2	2	2	3	2	3	3	3	3	3	2	3	3	3	3	3	1.012	1.012	1.012	1.012	1.012	1.012	1.012	1.012	1.012	1.012	1.012	1.011	1.012	1.013	1.013	1.013	1.013	1.012	1.012	1.013
4	Male	28	78.5	179.6	2.6523	4	3	3	4	4	4	4	3	3	4	4	4	4	4	4	4	4	5	4	4	4	4	4	5	1.009	1.009	1.009	1.009	1.009	1.009	1.009	1.009	1.009	1.009	1.009	1.009	1.009	1.01	1.011	1.01	1.01	1.01	1.009	1.01
5	Female	30	89.4	178.8	2.4413	3	3	3	3	3	3	3	3	3	3	3	3	3	3	4	4	5	5	3	3	4	4	5	5	1.012	1.011	1.011	1.011	1.011	1.011	1.011	1.011	1.011	1.011	1.011	1.011	1.012	1.012	1.012	1.012	1.012	1.011	1.011	1.012
6	Male				2.6954	3	3	3	3	3	3	3	3	3	3	3	3	3	3	4	3	5	5	3	3	4	3	5	5	1.011	1.011	1.011	1.011	1.011	1.011	1.011	1.011	1.011	1.011	1.011	1.011	1.011	1.012	1.012	1.012	1.012	1.012	1.011	1.011
7	Female	23	59.5	163.2		2	2	2	2	2	2	2	2	2	2	2	2	2	2	2	2	2	2	2	2	2	5	2	2	1.008	1.008	1.008	1.007	1.008	1.008	1.007	1.008	1.008	1.007	1.008	1.008	1.001	1.008	1.008	1.008	1.008	1.008	1.007	1.008
8	Male	22	69.4	30.5	1.5042	4	4	4	3	4	4	4	4	4	3	4	4	4	5	5	4	4	4	4	5	5	4	4	4	1.011	1.015	1.015	1.015	1.015	1.015	1.011	1.015	1.015	1.015	1.015	1.015	1.011	1.016	1.016	1.016	1.013	1.016	1.011	1.015
9	Female	19	71.9	169.5	4.2775	2	2	2	2	2	2	2	2	2	2	2	2	2	2	2	2	3	3	2	2	2	2	3	3	1.006	1.006	1.006	1.006	1.007	1.006	1.006	1.006	1.006	1.006		1.007	1.006	1.007	1.007	1.007	1.007	1.007	1.006	1.007
10	Male	18	153	174	0.5886	5	5	4	6	6	6	4	5	4	6	6	6	4	5	5	6	7	7	5	4	5	6	7	7	1.023	1.022	1.023	1.023	1.023	1.023	1.023	1.022	1.023	1.023	1.023	1.023	1.023	1.023	1.023	1.023	1.023	1.023	1.022	1.023
11	Female	18	68.4	157	0.641	4	4	4	4	7	7	4	4	4	4	7	7	4	4	4	4	6	6	4	4	4	4	6	6	1.019	1.019	1.02	1.02	1.021	1.021	1.019	1.019	1.02	1.02	1.02	1.021	1.019	1.02	1.02	1.019	1.02	1.019	1.019	1.02
12	Female	19	43.4	147	0.6022	3	5	4	5	6	6	3	5	5	5	6	6	3	4	4	5	5	5	3	4	4	5	5	5	1.021	1.021	1.021	1.021	1.021	1.021	1.021	1.021	1.021	1.021	1.02	1.02	1.021	1.021	1.022	1.021	1.021	1.021	1.021	1.021
15	Male	32	94	188.7	1.0943	6	6	6	6	6	6	6	6	6	6	6	6	6	6	6	6	6	6	6	6	6	6	6	6	1.024	1.024	1.024	1.024	1.025	1.026	1.024	1.024	1.024	1.024	1.024	1.024	1.024	1.025	1.024	1.025	1.025	1.026	1.024	1.025
16	Female	26	53.7	157.3	2.6629	2	2	2	3	4	7	2	2	2	3	4	7	2	2	2	2	2	3	2	2	2	2	2	3	1.008	1.008	1.008	1.008	1.009	1.009	1.008	1.008	1.009	1.008	1.009	1.009	1.008	1.009	1.008	1.009	1.009	1.009	1.008	1.009
17	Male	33	62.3	173.6	2.145	3	3	3	3	3	5	3	3	3	3	3	5	3	2	3	2	3	4	3	3	3	2	3	4	1.011	1.011	1.011	1.011	1.012	1.012	1.011	1.011	1.011	1.011	1.012	1.012	1.011	1.012	1.012	1.012	1.012	1.012	1.011	1.012
18	Male	27	62	172.3	2.501	3	3	3	3	4	6	3	3	3	3	4	6	3	3	3	3	3	4	3	3	3	3	3	4	1.02	1.02	1.02	1.02	1.021	1.021	1.02	1.02	1.02	1.02	1.02	1.02	1.02	1.021	1.021	1.021	1.021	1.021	1.02	1.021
19	Female	28	61.6	167.4	2.3505	2	2	2	2	2	2	2	2	2	2	2	2	2	2	2	2	2	2	2	2	2	2	2	2	1.007	1.007	1.007	1.007	1.007	1.008	1.007	1.007	1.007	1.007	1.007	1.007	1.007	1.008	1.008	1.008	1.008	1.008	1.007	1.008
20	Female	22	52.1	156.8	0.8223	6	6	6	6	6	6	6	6	6	6	6	6	6	6	6	6	7	7	6	6	6	6	7	7	1.028	1.028	1.028	1.028	1.028	1.028	1.028	1.028	1.028	1.028	1.028	1.028	1.028	1.029	1.029	1.029	1.028	1.029	1.028	1.029
22	Female	21	56.2	167.1	0.9908	3	3	3	4	4	5	3	3	3	4	4	5	3	3	3	2	3	3	6	3	6	2	3	3	1.016	1.016	1.016	1.016	1.016	1.016	1.016	1.016	1.016	1.016	1.016	1.016	1.016	1.017	1.017	1.0017	1.017	1.017	1.016	1.017
23	Female	20	46.9	157	1.8296	2	2	2	2	3	3	2	2	2	2	3	3	2	2	2	2	3	3	2	2	2	2	3	3	1.009	1.01	1.01	1.009	1.01	1.01	1.009	1.01	1.01	1.009	1.009	1.01	1.009	1.011	1.011	1.01	1.01	1.011	1.009	1.01
25	Female	22	54	165.8	1.0619	4	4	4	4	4	4	4	4	4	4	4	4	4	4	4	4	4	4	4	4	4	4	4	4	1.014	1.013	1.013	1.013	1.013	1.013	1.014	1.013	1.013	1.013	1.013	1.014	1.014	1.014	1.014	1.014	1.014	1.014	1.014	1.014
[truncated: 28 more columns]
